# Supplementary material for: High-throughput electron tomography identifies centriole over-elongation as an early event in plasma cell disorders
Source: Leukemia. 2023 Oct 11;37(12):2468–78. doi: 10.1038/s41375-023-02056-y (PMC10681902; doi:10.1038/s41375-023-02056-y)
Supplement: Supplementary file 2 — Supplemental Table 1 [file 41375_2023_2056_MOESM2_ESM.xlsx]

## Sheet: TableS1
ID	Entity	Gender	Age, years	Stage (S&D)	Prior lines of therapy	HDM+ASCT	BM Plasmo-cytosis, %	Ki67pos PC, %	Type of HC	Type of LC	Monoclonal component, g/l	HC [g/l]	FLC, mg/l
B-ALL_00	B-ALL	male	22	NA	0	no			No	No
B-ALL_01	B-ALL	male	11	NA	0	no			No	No
B-ALL_02	B-ALL	male	7	NA	0	no			No	No
B-ALL_03	B-ALL	female	13	NA	0	no			No	No
B-ALL_04	B-ALL	female	6	NA	0	no			No	No
B-ALL_05	B-ALL	male	10	NA	0	no			No	No
B-CLL_00	B-CLL	male	51	NA	2	no			No	No
B-CLL_01	B-CLL	male	72	NA	4	no			No	No
CTRL_00	Healthy PC	male	24	NA	0	no			No	No
CTRL_01	Healthy PC	male	45	NA	0	no			No	No
CTRL_02	Healthy PC	male	24	NA	0	no			No	No
CTRL_03	Healthy PC	female	56	NA	0	no			No	No
CTRL_04	Healthy PC	female	34	NA	0	no			No	No
CTRL_05	Healthy PC	female	62	NA	0	no	4		No	No
CTRL_06	Healthy PC	male	55	NA	0	no			No	No
CTRL_07	Healthy PC	male	67	NA	0	no			No	No
MGUS_00	MGUS	male	66	NA	0	no	7.12137	40.539	G	lambda		13	27.4
MGUS_01	MGUS	male	62	NA	0	no	8.81181	22.1237	No	kappa			536.8
MGUS_02	MGUS	male	81	NA	0	no	8		G	kappa	3.1		784.5
MGUS_03	MGUS	female	72	IA	0	no	9.11332	15.9545	No	lambda			882.4
MMRR_00	MM	male	65	IIIA	7	yes	51.0901	34.9369	No	kappa			2579.5
MMRR_01	MM	male	57	IIIA	8	yes	36.7817	16.6789	G	lambda	20.6	24.09	281.5
MMRR_02	MM	male	62	IIIA	5	yes	83.1365	42.1611	A	kappa	25.5	33.89	1236.2
MMRR_03	MM	male	62	IIIB	2	yes	72		G	kappa	5.2	13.23	189.6
MMRR_04	MM	male	67	IIA	0	no	67		G	kappa	3.8	6.03	3787.9
MMRR_05	MM	female	67	IIIA	6	yes	33.4985	26.0651	G	kappa	19.5	19.26	284
MMRR_06	MM	male	68	IIIA	6	yes	36.2354	39.6805	G	lambda	14.1	18.87	1253.6
MMRR_07	MM	male	73	NA	8	yes	27.4518	6.41635	G	kappa	39.9	46.49	910.3
MMRR_08	MM	male	76	IIIA	3	no	72.8569	93.2801	No	kappa			2869.3
MMRR_09	MM	male	75	IIIA	4	yes	46		G	lambda	15	21.47	196.8
MMRR_10	MM	male	65	IIIA	4	yes	91		No	kappa			448.7
MMRR_11	MM	male	70	IIIA	4	yes	66.4087	54.7787	G	kappa	16.5	20.93	58.3
PCL_00	PCL	female	69	IIA	7	yes	96.3876	78.907	G	kappa	4.2	5.71	376.1
PCL_02	PCL	male	58	NA	6	yes	50		No	lambda			2921
SM_00	SMM	male	64	NA	0	no	11.5455	27.285	G	kappa	10	17.88	120.9
SM_01	SMM	male	57	IA	0	no	21.2565	24.0624	No	lambda			2057.6
SM_02	SMM	male	57	NA	0	no	18.6521	39.4474	G	kappa	2.1	5.7	476.3
