# Supplementary material for: High-throughput electron tomography identifies centriole over-elongation as an early event in plasma cell disorders
Source: Leukemia. 2023 Oct 11;37(12):2468–78. doi: 10.1038/s41375-023-02056-y (PMC10681902; doi:10.1038/s41375-023-02056-y)
Supplement: Supplementary file 3 — Supplemental Table 2 [file 41375_2023_2056_MOESM3_ESM.xlsx]

## Sheet: TableS2
ID	N cells	N centrioles	N centrioles per centrosome	Mother centrioles, %	N appendages, median	Centriole length, median	Centriole length, minimum	Centriole length, maximum	Centriole diameter, median	Centriole diameter, minimum	Centriole diameter, maximum	Centrioles >500nm, %	ID2	N cells3	N centrioles4	N centrioles per centrosome5
B-ALL_00	63	86	1.36508	53.4884	2	348.191	211.867	501.699	199.682	178.129	219.654	1.16279	B-ALL_00	243.105	256.58	270.055
B-ALL_01	28	41	1.46429	51.2195	3	317.852	239.921	403.118	205.19	190.08	222.776	0	B-ALL_01	245.163	261.039	276.915
B-ALL_02	25	39	1.56	56.4103	4	342.748	177.616	595.978	206.155	194.256	223.829	2.5641	B-ALL_02	272.238	290.158	308.078
B-ALL_03	19	31	1.63158	54.8387	4	330.698	214.982	406.347	204.25	190.632	227.505	0	B-ALL_03	247.701	264.207	280.714
B-ALL_04	33	49	1.48485	55.102	4	361.624	221.295	497.182	207.724	190.575	227.446	0	B-ALL_04	260.149	276.474	292.799
B-ALL_05	31	43	1.3871	44.186	3	327.586	236.832	458.089	203.628	192.728	216.07	0	B-ALL_05	251.635	267.816	283.997
B-CLL_00	29	39	1.34483	48.7179	3	405.22	246.211	634.032	201.063	180.226	218.613	20.5128	B-CLL_00	288.71	307.141	325.571
B-CLL_01	34	52	1.52941	44.2308	2	374.693	230.56	510.961	198.373	161.021	216.538	1.92308	B-CLL_01	252.271	267.648	283.026
CD138-BMNC_00	24	33	1.375	45.4545	2	328.932	190.058	475.336	205.67	192.654	226.438	0	CD138-BMNC_00	255.064	272.19	289.316
CD138-BMNC_01	82	125	1.52439	50.4	2	377.068	211.867	752.579	203.592	181.743	219.666	8	CD138-BMNC_01	278.984	293.502	308.019
CD138-BMNC_02	30	47	1.56667	42.5532	2	377.017	249.292	510.98	204.082	191.622	219.17	2.12766	CD138-BMNC_02	265.091	281.805	298.519
CL_01	13	18	1.38462	38.8889	5	349.582	219.308	521.004	197.44	167.464	206.337	5.55556	CL_01	258.57	276.004	293.438
CL_02	21	70	3.33333	22.8571	2.5	345.127	104.873	495.854	206.75	154.531	244.567	0	CL_02	242.868	258.804	274.741
CL_03	19	49	2.57895	24.4898	4	334.2	129.249	572.95	191.2	119.461	231.224	4.08163	CL_03	245.336	261.524	277.711
CTRL_00	20	30	1.5	53.3333	7.5	470.522	266.839	1174.63	201.742	186.428	213.947	46.6667	CTRL_00	388.284	413.749	439.215
CTRL_01	22	33	1.5	54.5455	6.5	610.755	278.916	1148.11	200.469	193.722	211.87	75.7576	CTRL_01	403.913	429.68	455.447
CTRL_02	32	40	1.25	52.5	4	475.949	211.952	1216.32	199.343	167.767	214.214	45	CTRL_02	380.412	404.831	429.249
CTRL_03	24	32	1.33333	59.375	7	642.638	299.102	2250.92	203.563	190.266	213.423	75	CTRL_03	574.707	611.859	649.011
CTRL_04	19	34	1.78947	52.9412	5	620.822	232.159	1649.85	206.428	193.171	214.49	64.7059	CTRL_04	474.079	504.779	535.479
CTRL_05	23	36	1.56522	63.8889	6	713.628	322.705	2054.85	204.608	194.727	214.98	75	CTRL_05	553.053	587.998	622.943
CTRL_06	26	32	1.23077	53.125	4	565.492	271.097	1724	205.661	190.074	219.667	75	CTRL_06	489.207	521.299	553.391
CTRL_07	29	38	1.31034	44.7368	10	573.34	317.795	2557.17	203.041	186.421	214.986	76.3158	CTRL_07	617.675	658.188	698.7
MGUS_00	23	35	1.52174	62.8571	6.5	531.267	331.844	1864.7	202.023	190.59	214.987	65.7143	MGUS_00	509.718	542.879	576.041
MGUS_01	33	40	1.21212	55	7	650.501	291.313	2489.31	205.375	186.428	221.224	65	MGUS_01	606.488	645.366	684.244
MGUS_02	24	34	1.41667	47.0588	6	536.188	308.507	1475.29	203.047	189.535	215	58.8235	MGUS_02	446.626	475.608	504.591
MGUS_03	37	49	1.32432	53.0612	5	533.043	302.314	1637.41	202.524	190.062	270.044	57.1429	MGUS_03	481.477	512.757	544.037
MMRR_00	21	32	1.52381	53.125	4	423.276	213.623	937.795	208.261	197.332	217.605	25	MMRR_00	341.193	363.754	386.316
MMRR_01	27	33	1.22222	54.5455	5	458.163	308.448	1335.47	209.289	193.184	218.103	33.3333	MMRR_01	414.61	441.515	468.42
MMRR_02	33	46	1.39394	60.8696	5	447.382	213.419	593.911	203.31	182.475	243.566	17.3913	MMRR_02	286.983	304.881	322.78
MMRR_03	23	37	1.6087	32.4324	4.5	381.661	205.653	513.632	205.144	180.851	246.758	2.7027	MMRR_03	269.598	287.55	305.502
MMRR_04	44	57	1.29545	50.8772	5	405.055	260.153	1246.71	203.068	189.015	213.974	17.5439	MMRR_04	378.496	402.192	425.887
MMRR_05	22	34	1.54545	52.9412	9.5	408.159	258.614	1087.43	204.491	194.731	211.398	26.4706	MMRR_05	364.729	388.646	412.562
MMRR_06	20	32	1.6	59.375	3	339.716	252.407	512.98	202.82	192.693	212.922	9.375	MMRR_06	267.08	284.594	302.107
MMRR_07	179	250	1.39665	48.2072	5	495.876	253.844	1740.2	215.567	141.217	255.958	49.004	MMRR_07	425.729	444.62	463.511
MMRR_08	45	64	1.42222	48.4375	3	363.983	198.974	599.606	209.088	162.583	263.266	6.25	MMRR_08	275.694	292.909	310.123
MMRR_09	44	67	1.52273	49.2537	4	387.124	189.643	1433.21	206.221	165.348	228.522	22.3881	MMRR_09	397.68	422.987	448.293
MMRR_10	28	37	1.32143	51.3514	5	484.983	283.515	791.374	231.121	178.786	272.041	48.6486	MMRR_10	352.033	375.254	398.475
MMRR_11	36	50	1.38889	64	4	431.534	255.484	996.459	202.03	188.498	224.325	36	MMRR_11	352.253	374.526	396.8
PCL_00	18	24	1.33333	62.5	2	347.481	182.263	648.052	202.539	158.95	207.191	4.16667	PCL_00	270.169	287.906	305.644
PCL_01	26	39	1.5	61.5385	3	328.932	210.355	442.484	199.409	185.927	209.281	0	PCL_01	242.894	258.372	273.85
PCL_02	39	50	1.28205	52	2	373.314	230.686	585.807	199.44	184.351	211.962	8	PCL_02	269.308	285.896	302.484
SM_00	25	37	1.48	48.6486	6	511.044	218.114	1300.77	206.686	194.78	222.828	51.3514	SM_00	410.24	437.152	464.065
SM_01	28	34	1.21429	50	8	1050.48	367.641	2570.46	203.836	190.08	230.558	85.2941	SM_01	662.881	703.073	743.266
SM_02	18	30	1.66667	53.3333	5.5	442.477	278.851	1235.37	208.497	193.196	216.536	36.6667	SM_02	397.735	424.052	450.369
