# Supplementary material for: High-throughput electron tomography identifies centriole over-elongation as an early event in plasma cell disorders
Source: Leukemia. 2023 Oct 11;37(12):2468–78. doi: 10.1038/s41375-023-02056-y (PMC10681902; doi:10.1038/s41375-023-02056-y)
Supplement: Supplementary file 4 — Supplemental Table 3 [file 41375_2023_2056_MOESM4_ESM.xlsx]

## Sheet: TableS3
Entity	Daughter:CD138-BMNC	Mother:CD138-BMNC	Daughter:U2OS-PLK4	Mother:U2OS-PLK4	Daughter:B-ALL	Mother:B-ALL	Daughter:B-CLL	Mother:B-CLL	Daughter:Healthy PC	Mother:Healthy PC	Daughter:MGUS	Mother:MGUS	Daughter:SMM	Mother:SMM	Daughter:MM	Mother:MM	Daughter:PCL	Mother:PCL
N biological samples	3	3	3	3	6	6	2	2	8	8	4	4	3	3	12	12	3	3
N cells	25.0 [18.0, 58.0]	19.0 [15.0, 63.0]	16.0 [8.0, 18.0]	10.0 [7.0, 11.0]	20.5 [14.0, 40.0]	21.5 [17.0, 46.0]	22.0 [19.0, 25.0]	21.0 [19.0, 23.0]	15.0 [13.0, 21.0]	17.5 [16.0, 21.0]	18.0 [13.0, 23.0]	22.0 [15.0, 25.0]	17.0 [13.0, 18.0]	16.0 [16.0, 17.0]	18.0 [13.0, 127.0]	22.0 [12.0, 110.0]	15.0 [9.0, 24.0]	23.0 [13.0, 26.0]
N centrioles	27.0 [18.0, 62.0]	20.0 [15.0, 63.0]	37.0 [11.0, 54.0]	12.0 [7.0, 16.0]	21.0 [14.0, 40.0]	21.5 [17.0, 46.0]	24.5 [20.0, 29.0]	21.0 [19.0, 23.0]	15.0 [13.0, 21.0]	18.0 [16.0, 23.0]	18.0 [13.0, 23.0]	22.0 [16.0, 26.0]	17.0 [14.0, 19.0]	17.0 [16.0, 18.0]	18.0 [13.0, 130.0]	23.5 [12.0, 120.0]	15.0 [9.0, 24.0]	24.0 [15.0, 26.0]
N centrioles per centrosome	1.1 [1.0, 1.1]	1.0 [1.0, 1.1]	2.3 [1.4, 3.0]	1.1 [1.0, 1.6]	1.0 [1.0, 1.2]	1.0 [1.0, 1.0]	1.1 [1.1, 1.2]	1.0 [1.0, 1.0]	1.0 [1.0, 1.1]	1.0 [1.0, 1.1]	1.0 [1.0, 1.0]	1.0 [1.0, 1.1]	1.1 [1.0, 1.1]	1.1 [1.0, 1.1]	1.0 [1.0, 1.3]	1.0 [1.0, 1.1]	1.0 [1.0, 1.0]	1.0 [1.0, 1.2]
Median centriole length, nm	352.1 [272.6, 358.5]	391.0 [333.4, 393.5]	325.8 [315.4, 332.3]	365.6 [359.1, 408.1]	324.4 [290.6, 340.6]	352.2 [341.2, 386.4]	362.2 [355.2, 369.3]	409.7 [391.1, 428.4]	536.8 [391.0, 648.2]	628.2 [552.3, 824.1]	476.8 [451.8, 521.9]	601.4 [546.8, 881.8]	487.6 [390.3, 648.3]	539.1 [517.2, 1209.1]	377.5 [302.2, 441.7]	474.2 [364.6, 567.4]	308.5 [304.1, 352.2]	394.1 [343.5, 395.2]
Maximal centriole length, nm	476.7 [398.8, 752.6]	511.0 [475.3, 671.6]	488.3 [471.6, 573.0]	502.1 [495.9, 521.0]	430.8 [363.1, 447.6]	477.6 [403.1, 596.0]	536.7 [483.0, 590.4]	572.5 [511.0, 634.0]	1209.8 [802.4, 2557.2]	1538.5 [1148.1, 2054.8]	1011.8 [782.0, 1475.3]	1751.1 [1142.1, 2489.3]	1287.0 [702.6, 2570.5]	1300.8 [1235.4, 2483.5]	553.0 [414.4, 1335.5]	967.1 [513.0, 1740.2]	403.5 [383.3, 411.6]	585.8 [442.5, 648.1]
Median centriole diameter, nm	204.6 [202.0, 205.9]	204.2 [203.1, 204.6]	195.8 [187.7, 205.7]	207.8 [198.5, 210.4]	205.8 [200.0, 207.7]	205.0 [199.4, 207.7]	198.8 [198.7, 198.9]	199.1 [196.0, 202.2]	203.1 [197.9, 206.7]	203.6 [199.5, 206.4]	202.3 [200.0, 205.4]	203.8 [201.7, 205.4]	206.7 [202.0, 208.0]	206.7 [204.6, 209.0]	203.7 [202.0, 232.6]	205.9 [202.5, 231.1]	201.5 [198.9, 202.0]	200.5 [198.6, 203.0]
Centrioles >500nm, %	0.0 [0.0, 9.7]	5.0 [0.0, 6.3]	0.0 [0.0, 2.7]	8.3 [0.0, 14.3]	0.0 [0.0, 0.0]	0.0 [0.0, 4.5]	10.0 [0.0, 20.0]	12.7 [4.3, 21.1]	63.3 [26.3, 86.7]	73.0 [61.9, 88.2]	47.2 [30.4, 61.5]	74.8 [68.2, 81.8]	47.4 [21.4, 76.5]	55.6 [50.0, 94.1]	6.5 [0.0, 38.9]	41.8 [8.3, 75.2]	0.0 [0.0, 0.0]	6.7 [0.0, 15.4]
Centrioles asymmetric, %	0.0 [0.0, 0.0]	0.0 [0.0, 0.0]	0.0 [0.0, 0.0]	0.0 [0.0, 0.0]	0.0 [0.0, 0.0]	0.0 [0.0, 0.0]	0.0 [0.0, 0.0]	0.0 [0.0, 0.0]	24.7 [6.7, 73.3]	11.4 [4.3, 33.3]	9.9 [0.0, 22.2]	3.8 [0.0, 18.2]	0.0 [0.0, 5.3]	5.6 [0.0, 12.5]	0.0 [0.0, 6.2]	0.0 [0.0, 11.8]	0.0 [0.0, 0.0]	0.0 [0.0, 0.0]
Centrioles broken, %	0.0 [0.0, 0.0]	0.0 [0.0, 0.0]	0.0 [0.0, 0.0]	0.0 [0.0, 0.0]	0.0 [0.0, 0.0]	0.0 [0.0, 0.0]	0.0 [0.0, 0.0]	0.0 [0.0, 0.0]	3.1 [0.0, 15.4]	0.0 [0.0, 11.8]	0.0 [0.0, 0.0]	0.0 [0.0, 3.8]	0.0 [0.0, 0.0]	0.0 [0.0, 0.0]	0.0 [0.0, 6.7]	0.0 [0.0, 4.2]	0.0 [0.0, 0.0]	0.0 [0.0, 0.0]
Centrioles incomplete, %	0.0 [0.0, 0.0]	0.0 [0.0, 0.0]	0.0 [0.0, 0.0]	0.0 [0.0, 0.0]	0.0 [0.0, 0.0]	0.0 [0.0, 0.0]	0.0 [0.0, 0.0]	0.0 [0.0, 0.0]	5.8 [0.0, 15.4]	22.0 [12.5, 47.1]	5.0 [0.0, 7.7]	4.5 [0.0, 22.7]	0.0 [0.0, 5.9]	5.6 [0.0, 17.6]	0.0 [0.0, 5.6]	0.0 [0.0, 10.5]	0.0 [0.0, 0.0]	0.0 [0.0, 0.0]
Centrioles abnormal, %	0.0 [0.0, 0.0]	0.0 [0.0, 0.0]	0.0 [0.0, 0.0]	0.0 [0.0, 0.0]	0.0 [0.0, 0.0]	0.0 [0.0, 0.0]	0.0 [0.0, 0.0]	0.0 [0.0, 0.0]	32.4 [6.7, 73.3]	26.1 [18.8, 52.9]	12.0 [0.0, 22.2]	17.1 [0.0, 22.7]	5.3 [0.0, 5.9]	12.5 [11.1, 17.6]	0.0 [0.0, 6.7]	3.1 [0.0, 14.2]	0.0 [0.0, 0.0]	0.0 [0.0, 0.0]
