# Supplementary material for: High-throughput electron tomography identifies centriole over-elongation as an early event in plasma cell disorders
Source: Leukemia. 2023 Oct 11;37(12):2468–78. doi: 10.1038/s41375-023-02056-y (PMC10681902; doi:10.1038/s41375-023-02056-y)
Supplement: Supplementary file 5 — Supplemental Table 4 [file 41375_2023_2056_MOESM5_ESM.xlsx]

## Sheet: TableS4
Description	≤20% overelongated	>20% overelongated	p
N	7	14
Entity			0.065
MGUS	0 (0.0)	4 (28.6)
SMM	0 (0.0)	3 (21.4)
MM	5 (71.4)	7 (50.0)
PCL	2 (28.6)	0 (0.0)
Gender = female	1 (14.3)	2 (14.3)	1000
Age, years	67.0 [58.0, 76.0]	65.5 [57.0, 81.0]	0.970
Prior lines of therapy	5.0 [0.0, 7.0]	2.0 [0.0, 8.0]	0.397
Time from first diagnosis, months	23.4 [0.0, 78.1]	58.3 [0.0, 169.9]	0.654
HDM+ASCT	5 (71.4)	7 (50.0)	0.642
PC count, %	72.0 [36.2, 96.4]	24.4 [7.1, 91.0]	0.006
Ki67+ PC, %	60.5 [39.7, 93.3]	26.1 [6.4, 54.8]	0.013
Monoclonal component, g/l	5.2 [3.8, 25.5]	15.8 [2.1, 39.9]	0.558
iFLC, mg/l	1253.6 [189.6, 3787.9]	462.5 [27.4, 2579.5]	0.052
Type of heavy chain			0.552
A	1 (14.3)	0 (0.0)
G	4 (57.1)	9 (64.3)
None	2 (28.6)	5 (35.7)
Type of light chain = lambda	2 (28.6)	5 (35.7)	1000
Cytogenetic aberration (FISH)
Translocation	4 (57.1)	5 (41.7)	0.650
Odd gain	5 (71.4)	8 (66.7)	1000
Hyperdiploid	0 (0.0)	6 (50.0)	0.044
High risk	4 (57.1)	5 (41.7)	0.650
Gain 1q21	2 (28.6)	7 (58.3)	0.350
