# Supplementary material for: High-throughput electron tomography identifies centriole over-elongation as an early event in plasma cell disorders
Source: Leukemia. 2023 Oct 11;37(12):2468–78. doi: 10.1038/s41375-023-02056-y (PMC10681902; doi:10.1038/s41375-023-02056-y)
Supplement: Supplementary file 6 — Supplemental Table 5 [file 41375_2023_2056_MOESM6_ESM.xlsx]

## Sheet: TableS5
Gene	Probeset	Variance	Median expression	Mean expression (Healthy PC)	Mean expression (MGUS)	Mean expression (MM)	p	p	p
							(Healthy PC vs MGUS)	(Healthy PC vs MM)	(MGUS vs MM)
Centrin-2	209194_at	1.29	11.05	10.9	11.06	11	0.29	0.63	0.54
PLK4	204886_at	0.82	2.24	2.28	2.26	2.72	0.42	0.12	0
PLK2	201939_at	4.59	4.93	5.19	5.51	5.92	0.34	0.15	0.63
CNTRL	242916_at	1.45	7.15	7.78	6.56	7.03	0.04	0.02	0.28
CNTROB	228633_s_at	0.24	7.71	7.91	7.92	7.64	0.71	0.04	0.01
CEP20	225087_at	0.56	11.41	11.03	11.26	11.3	0.27	0.2	0.68
SCLT1	236487_at	1.39	4.4	5.61	3.42	4.42	0	0	0
POC5	227267_at	1.2	8.4	7.3	8.06	8.34	0.13	0.01	0.19
CEP128	244033_at	5.53	7.01	7.54	5.47	6.77	0.03	0.28	0.01
TTBK2	213922_at	2.52	7	4.89	6.69	7	0.02	0	0.47
SPICE1	234995_at	2.45	6.33	5.46	5.66	6.38	0.76	0.06	0.05
CEP120	226449_at	1.02	9.96	10.18	9.59	9.8	0.15	0.27	0.4
SAS6	231895_at	0.33	5	4.91	4.99	5.08	0.98	0.23	0.1
PPP1R35	226434_at	1.05	7.54	7.48	7.65	7.51	0.64	0.97	0.65
ANKRD26	205705_at	0.1	2.27	2.32	2.3	2.34	0.9	0.99	0.9
CEP164	1558953_s_at	1.91	6.81	6.21	6.03	6.98	0.41	0.13	0
CEP152	239413_at	2.87	2.84	3.93	3.37	3.69	0.15	0.29	0.39
RTTN	227072_at	1.83	6.28	7.98	6.23	6.15	0.01	0	0.81
C2CD3	213199_at	0.69	5.37	6.22	5.06	5.44	0	0.01	0.03
USP21	234735_s_at	1.05	6.47	6.01	6.33	6.58	0.21	0.03	0.26
HIF1A	200989_at	6.13	10.47	12.72	10.33	10.16	0	0	0.87
ODF2	225617_at	0.65	4.67	4.47	4.74	4.88	0.37	0.03	0.38
CEP83	219644_at	2.31	4.32	4.58	3.79	4.84	0.21	0.25	0
NIN	236506_at	1.52	6.16	7.65	6.54	6.49	0	0	0.96
PLK1	202240_at	0.21	4.31	4.33	4.41	4.47	0.4	0.18	0.37
NDE1	227249_at	1.58	6.25	6.14	5.81	6.48	0.34	0.4	0.01
CEP192	218827_s_at	0.94	5.74	6.67	5.71	6.06	0.01	0.02	0.13
FBXW7	229419_at	0.94	12.33	12.57	11.85	12.23	0.1	0.27	0.16
CENPJ/CPAP	223513_at	3.57	5.35	6.61	5.34	5.75	0.03	0.05	0.42
MIB1	224720_at	1.56	10.55	8.38	10.18	10.48	0	0	0.23
STIL	205339_at	1.17	5.88	5.91	5.26	6.15	0	0.99	0
AURKA	208079_s_at	4.25	4.47	3.25	3.9	5.06	0.21	0	0
VHL	203844_at	0.01	2.24	2.24	2.24	2.26	0.35	0.3	0.7
CEP97	219886_at	1.29	6.22	5.93	6.47	6.33	0.16	0.22	0.65
CALM1	211984_at	1.05	11.4	10.85	11.89	11.28	0.01	0.13	0
CEP290	205250_s_at	3.57	5.32	7.45	4.87	5.29	0	0	0.21
CEP63	219242_at	2.34	8.42	9.8	7.1	8.11	0	0	0.05
CCDC68	220180_at	0	2.24	2.32	2.24	2.24	0.56	0.56	0.07
TCHP	223455_at	1.05	5.43	5.84	5.17	5.67	0.02	0.31	0.02
CUL3	201371_s_at	0.65	12	11.92	11.42	11.9	0.43	0.77	0.09
OFD1	203569_s_at	3.73	9.25	10.45	7.44	8.82	0	0	0.21
CEP89	1563919_a_at	0.09	2.24	3.11	2.25	2.33	0	0	0.98
FBF1	1555288_s_at	0.48	4.56	5.42	4.63	4.64	0.02	0.01	0.76
CEP295	229878_at	0.92	6.16	7.33	5.89	6.29	0	0	0.24
CCDC120	232996_at	0	2.24	2.34	2.24	2.25	0.16	0.86	0.06
CEP135	206003_at	1.48	7.69	7.63	7.37	7.81	0.31	0.78	0.09
CEP57	203494_s_at	0.86	9.69	9.14	9.11	9.71	0.76	0.02	0.01
CEP104	204075_s_at	1.41	7.79	8.9	7.2	7.67	0	0	0.26
CCP110	204662_at	0.47	6.55	7.31	6.27	6.77	0	0	0
KIAA0586	205631_at	0.16	6.84	6.77	6.89	6.91	0.32	0.05	0.38
KIAA0753	204711_at	1	4.87	5.18	4.58	5.03	0.19	0.7	0.03
CEP350	213956_at	1.97	8.45	8.76	7.77	8.31	0.14	0.31	0.16
CEP350	213957_s_at	2.77	5.74	5.65	5.91	6.14	0.63	0.23	0.34
CEP350	204373_s_at	2.02	10.47	10.2	9.95	10.38	0.67	0.49	0.27
CEP350	213165_at	3.66	9.88	10.54	8.26	9.41	0.02	0.09	0.03
